# Supplementary material for: Clinical and laboratory factors associated with scrub typhus and hemorrhagic fever with renal syndrome in Southwestern Korea: A cross-sectional study
Source: PLoS Negl Trop Dis. 2025 Nov 7;19(11):e0013709. doi: 10.1371/journal.pntd.0013709 (PMC12629494; doi:10.1371/journal.pntd.0013709)
Supplement: S1 Data — (XLSX) [file pntd.0013709.s001.xlsx]

## Sheet: HFRS ST Dataset chosun 8
serno	disease	age	sex	comorb	jfarm	dm	htn	cva	chf	cld	ckd	asthma	copd	sotumour	mthinf	infarea	metro	province	fever	myalgia	fatigue	sorethroat	thirst	dyspnea	gisymp	hage	headache	ams	cnsymp	headache	dizziness	neckstiff	rash	tickb	eschar	tickeschar	hospdays	icu	death	wbc	neutroper	lymphocyte	hb	plt	biltot	ast	alt	inr	ptt35
1	3	57	2	1	0	0	0	0	0	1	0	0	0	0	11	1	0	1	0	0	0	0	0	0	0	0	1	0	1	1	0	0	0	0	1	1	3	0	0	9480	59.6	22.9	13.9	142000	0.5	47.5	59.3	1.04	0
2	1	60	1	1	0	0	1	1	0	0	0	0	0	0	3	5	0	1	0	1	0	0	0	0	1	0	0	0	0	0	0	0	0	0	0	0	4	0	0	4580	43.8	24.8	15	89000	1.17	495	331	1.07	0
3	3	68	1	1	0	1	1	0	0	0	0	0	0	0	10	3	0	1	1	0	0	0	0	0	0	0	0	0	0	0	0	0	0	0	1	1	4	0	0	6150	68.6	11.5	15.2	85000	1.28	38.2	49.2	1.03	0
4	1	54	1	1	0	0	1	0	0	0	0	0	0	0	11	2	1	0	1	0	0	0	0	0	1	0	0	0	0	0	0	0	0	0	0	0	8	0	0	12410	71.8	4.7	18	31000	0.57	289	103	1.04	0
5	1	43	1	0	0	0	0	0	0	0	0	0	0	0	11	2	1	0	1	1	0	0	0	0	0	0	0	0	0	0	0	0	0	0	0	0	4	0	0	7840	35	44.1	15	174000	0.5	348	544	1	0
6	1	54	1	0	1	0	0	0	0	0	0	0	0	0	7	1	0	1	0	0	0	0	0	0	1	0	1	0	1	1	0	0	0	0	0	0	35	0	0	30380	77.3	9.4	21.9	7000	0.67	205.4	38	1.09	0
7	1	66	2	0	1	0	0	0	0	0	0	0	0	0	8	1	0	1	1	0	0	0	0	0	1	0	0	0	0	0	0	0	0	0	0	0	22	0	0	6850	82.1	7.4	14.8	43000	0.66	358.5	139.2	1.18	0
8	1	69	2	0	1	0	0	0	0	0	0	0	0	0	11	2	1	0	1	1	0	0	0	0	0	0	0	1	0	0	0	0	0	0	0	0	22	1	0	31630	63.1	18.4	13	69000	0.5	37.5	38.6	0.94	0
9	1	87	1	0	0	0	0	0	0	0	0	0	0	0	10	2	1	0	0	0	0	0	0	0	1	0	0	0	1	0	0	1	0	0	0	0	13	0	0	6270	82.3	6	14.2	193000	0.52	44.9	24.2	1.12	0
10	1	77	2	1	0	0	1	0	0	0	0	0	0	0	10	1	0	1	0	0	0	0	0	0	0	0	0	0	0	0	0	0	0	0	0	0	6	0	0	13050	90.2	4.8	10.1	131000	0.57	82.5	48.2	0.98	0
11	3	66	2	1	0	0	0	0	0	0	0	0	0	1	10	1	0	1	1	0	0	0	0	0	0	0	1	0	1	1	0	0	0	0	1	1	5	0	0	2370	73.6	18.5	12.7	101000	1.11	99.3	62	1.06	0
12	1	46	1	0	0	0	0	0	0	0	0	0	0	0	5	3	0	1	1	0	0	0	0	0	0	0	0	0	0	0	0	0	0	0	0	0	10	0	0	7940	47.9	34.7	14.7	78000	0.43	130.9	93.2	0.88	0
13	1	67	1	0	0	0	0	0	0	0	0	0	0	0	6	1	0	1	1	1	0	0	0	0	1	0	0	0	0	0	0	0	0	0	0	0	8	0	0	18370	54.7	22.2	15.2	55000	0.34	78.2	22.5	1.02	0
14	1	83	1	1	1	0	1	0	0	0	0	0	0	0	11	1	0	1	0	0	0	0	0	0	0	0	0	1	0	0	0	0	0	0	0	0	3	0	1	20210	84.5	7	17.2	25000	0.59	108.4	44.4	0.93	0
15	1	79	2	1	1	0	1	0	0	0	0	0	0	0	11	1	0	1	0	1	0	0	0	0	0	0	0	1	1	0	1	0	0	0	0	0	7	0	0	16390	84.8	3.3	13.2	25000	0.73	63.8	30.8	1.17	0
16	1	66	1	0	1	0	0	0	0	0	0	0	0	0	11	1	0	1	1	0	0	0	0	0	0	0	0	0	0	0	0	0	0	0	0	0	7	0	0	5860	88.8	3.9	14.2	85000	0.5	49.2	28.2	1.27	0
17	1	51	1	0	0	0	0	0	0	0	0	0	0	0	12	2	1	0	0	1	0	0	0	0	1	0	0	0	0	0	0	0	0	0	0	0	21	0	0	8160	47.8	31.7	10.7	124000	0.32	35.8	43.3	0.88	0
18	1	52	1	0	0	0	0	0	0	0	0	0	0	0	12	1	0	1	0	1	0	0	0	0	0	1	1	0	1	1	0	0	0	0	0	0	25	1	0	28590	42.4	20.2	16.5	32000	0.38	88.9	37.5	0.89	0
19	1	39	2	0	0	0	0	0	0	0	0	0	0	0	11	1	0	1	1	1	0	0	0	0	1	0	0	0	0	0	0	0	0	0	0	0	24	1	0	42530	74	14.1	10.8	49000	0.75	3570.3	1332.5	1.42	1
20	1	24	1	0	0	0	0	0	0	0	0	0	0	0	11	4	0	1	1	0	0	0	0	0	0	0	0	0	0	0	0	0	0	0	0	0	12	0	0	17250	58	12.1	16.4	42000	0.36	137.6	50.3	1.06	0
21	1	41	1	0	0	0	0	0	0	0	0	0	0	0	7	1	0	1	1	0	0	0	0	0	0	0	0	0	0	0	0	0	0	0	0	0	9	0	0	8480	60.5	28.5	15.2	58000	0.32	71	24.7	1.05	0
22	1	56	1	0	1	0	0	0	0	0	0	0	0	0	12	1	0	1	0	1	1	0	0	0	0	1	0	0	1	0	0	0	0	0	0	0	16	0	0	21060	60.7	10.5	15.3	11000	0.31	115.6	37.2	0.97	0
23	1	77	2	1	0	0	1	0	0	0	0	0	0	0	4	1	0	1	1	0	0	0	0	0	0	0	0	0	0	0	0	0	0	0	0	0	17	1	0	27410	70.4	15.7	14.2	40000	0.37	118.9	28	1.06	0
24	1	28	1	1	0	1	1	0	0	0	0	0	0	0	5	1	0	1	0	0	0	0	0	0	1	1	0	0	0	0	0	0	0	0	0	0	12	0	0	7620	88.9	5.2	8	124000	1.48	3093.1	2318.9	2.35	1
25	1	64	2	0	1	0	0	0	0	0	0	0	0	0	6	1	0	1	0	0	0	0	0	0	1	0	0	0	0	0	0	0	0	1	0	1	5	0	0	5300	61.6	28.5	13.1	287000	0.54	24.2	13.1	1.04	0
26	1	34	2	0	0	0	0	0	0	0	0	0	0	0	10	1	0	1	1	0	0	0	0	0	0	0	1	0	1	1	0	0	0	0	0	0	6	0	0	2410	54.8	34	13.7	19000	1.09	294	72.3	1.15	0
27	1	67	1	0	1	0	0	0	0	0	0	0	0	0	11	1	0	1	0	0	0	0	0	0	1	1	0	0	0	0	0	0	0	0	0	0	11	1	0	26430	43.8	34.9	14.6	55000	0.32	85.9	30.5	0.84	0
28	1	67	2	1	1	1	0	0	0	0	0	0	0	0	12	1	0	1	0	0	0	0	0	0	0	1	0	0	0	0	0	0	0	0	0	0	14	1	0	42960	63.8	17.7	14.2	12000	0.24	79.6	33.1	0.89	0
29	1	37	2	0	0	0	0	0	0	0	0	0	0	0	1	1	0	1	1	1	0	0	0	0	1	1	1	0	1	1	0	0	0	0	0	0	12	0	0	4960	80.3	14.5	13.9	47000	0.65	83.4	34.1	1.11	0
30	1	52	1	0	0	0	0	0	0	0	0	0	0	0	5	3	0	1	0	1	0	0	0	0	1	1	0	0	0	0	0	0	0	0	0	0	16	0	0	37380	41.9	47.5	14.2	79000	0.34	84.3	44.3	0.94	0
31	1	54	1	1	0	1	0	0	0	0	0	0	0	0	6	1	0	1	0	0	0	0	0	0	1	1	0	0	0	0	0	0	0	0	0	0	18	0	0	21790	44.5	31.1	16.5	46000	0.3	64.1	26.5	0.88	0
32	1	46	2	0	1	0	0	0	0	0	0	0	0	0	11	3	0	1	1	1	0	0	0	0	1	1	0	0	0	0	0	0	0	0	0	0	23	1	0	16880	81.3	13.2	17	57000	0.4	70.2	59.4	1.16	0
33	1	56	1	0	0	0	0	0	0	0	0	0	0	0	11	2	1	0	1	1	0	0	0	0	1	1	1	0	1	1	0	0	0	0	0	0	23	1	0	15540	80.3	14.7	17.8	14000	1.75	1345	865	1.37	1
34	1	58	1	0	1	0	0	0	0	0	0	0	0	0	12	1	0	1	0	1	0	0	0	0	0	1	0	0	0	0	0	0	0	0	0	0	18	1	0	14840	66	21	14.2	23000	0.57	272	94.9	1.2	0
35	1	18	1	0	0	0	0	0	0	0	0	0	0	0	12	1	0	1	0	0	0	0	0	0	0	0	0	0	0	0	0	0	0	0	0	0	9	0	0	7350	49.9	32.7	11.6	82000	0.7	183	121	0.97	0
36	1	46	1	0	1	0	0	0	0	0	0	0	0	0	11	1	0	1	0	0	0	0	0	0	0	1	0	0	0	0	0	0	0	0	0	0	9	1	0	11730	84	7.8	18.8	31000	2.37	62.9	35.8	0.95	0
37	1	66	2	0	1	0	0	0	0	0	0	0	0	0	10	1	0	1	0	1	0	0	0	0	0	1	0	0	0	0	0	0	0	0	1	1	5	0	0	9620	62.1	20.9	10.3	129000	0.92	432	314	0.95	0
38	1	47	1	0	0	0	0	0	0	0	0	0	0	0	11	1	0	1	0	0	0	1	0	0	0	1	0	0	0	0	0	0	0	0	0	0	22	0	0	24220	66.6	16.5	13.7	190000	0.58	176	83.3	0.8	0
39	3	46	1	0	0	0	0	0	0	0	0	0	0	0	10	1	0	1	1	0	0	0	0	0	0	0	0	0	0	0	0	0	0	0	1	1	7	0	0	7090	49.8	34.8	12.1	187000	4.69	50.6	63.6	1.13	0
40	1	47	2	0	0	0	0	0	0	0	0	0	0	0	12	1	0	1	1	0	0	0	0	0	0	0	0	0	0	0	0	0	0	0	0	0	24	1	0	14000	70.3	11.1	15.1	36000	1.13	166.7	56.1	1.12	0
41	1	30	1	0	0	0	0	0	0	0	0	0	0	0	11	2	1	0	1	1	0	0	0	0	0	0	0	0	0	0	0	0	0	0	0	0	29	1	0	15760	49.7	34.5	12.5	93000	0.54	72.3	48.1	0.76	0
42	3	68	2	1	1	1	0	0	0	0	0	0	0	0	10	3	0	1	1	0	0	0	0	1	1	0	0	0	0	0	0	0	0	0	1	1	7	0	0	6610	63.2	23.5	12.5	161000	0.6	63	32	0.94	0
43	1	60	1	0	0	0	0	0	0	0	0	0	0	0	2	1	0	1	0	0	0	0	0	1	0	0	1	0	1	1	0	0	0	0	0	0	11	1	0	28890	52.2	38.3	10.3	18000	0.68	80.7	35	0.75	0
44	1	77	2	0	0	0	0	0	0	0	0	0	0	0	10	2	1	0	1	0	0	0	0	1	0	0	0	1	1	0	1	0	1	0	0	0	11	1	0	6650	48.5	42.8	14.5	230000	0.77	17	11	1.06	0
45	1	46	1	0	1	0	0	0	0	0	0	0	0	0	11	1	0	1	1	1	1	0	1	0	1	0	1	0	0	1	0	0	1	0	0	0	9	1	0	11730	84	7.8	18.8	31000	3.18	66.1	42.8	0.95	0
46	1	83	2	0	1	0	0	0	0	0	0	0	0	0	11	3	0	1	0	0	0	0	0	0	1	1	0	1	1	0	1	0	0	0	0	0	6	0	0	11300	51.1	35.1	13.3	206000	0.57	40.1	24.8	0.77	0
47	3	73	1	1	1	0	0	0	1	0	0	0	0	0	11	1	0	1	1	1	0	0	0	1	1	1	0	0	0	0	0	0	0	0	1	1	6	0	0	6970	88.8	5.2	12.4	205000	1.16	74.6	54	1.37	1
48	1	72	1	0	1	0	0	0	0	0	0	0	0	0	11	1	0	1	1	0	0	0	0	1	0	0	0	0	0	0	0	0	0	0	0	0	15	0	0	11600	75.8	12.5	12.7	287000	1	18.9	38.9	1.15	0
49	1	46	1	1	1	1	1	0	0	0	0	0	0	0	8	1	0	1	1	0	0	0	0	0	1	0	0	0	1	0	1	0	0	0	0	0	12	0	0	21200	81.3	9.7	11.4	164000	0.95	18.5	30.1	1.34	1
50	1	84	2	1	1	0	1	0	0	0	0	0	0	0	9	2	1	0	1	0	0	0	0	0	1	0	0	0	0	0	0	0	0	0	0	0	15	0	0	16740	90.6	3.6	12.5	53000	0.4	37.5	46.3	1.23	0
51	1	82	1	1	0	1	0	0	0	0	0	0	0	0	1	1	0	1	1	0	0	0	0	0	0	1	0	0	0	0	0	0	0	0	0	0	26	0	0	18920	78.1	10.4	14.2	7000	1.35	27	8.6	1.26	0
52	2	62	1	0	0	0	0	0	0	0	0	0	0	0	10	3	0	1	1	1	1	0	0	0	1	0	1	0	1	1	0	0	1	0	1	1	6	0	0	2850	32.6	53.7	15.1	173000	0.42	103.7	84.8	0.94	0
53	2	64	2	0	1	0	0	0	0	0	0	0	0	0	10	3	0	1	0	1	0	1	1	0	1	0	1	0	1	1	0	0	1	0	1	1	5	0	0	4120	78.2	13.1	11.5	99000	0.32	41.2	28.5	1.03	0
54	2	76	1	1	1	0	0	0	0	0	0	0	1	0	11	3	0	1	1	1	1	0	1	1	1	0	1	0	1	1	0	0	1	0	1	1	5	0	0	5990	86.5	9.3	14.1	83000	0.63	46.6	20.5	1.06	0
55	2	84	1	1	0	0	0	0	0	0	0	0	0	0	10	3	0	1	0	0	0	0	0	0	0	0	0	1	1	0	0	0	0	0	1	1	15	1	0	5390	64.2	26.7	11.9	119000	0.56	83.3	49.4	1.12	0
56	2	68	1	1	0	0	0	0	0	1	0	0	0	0	10	3	0	1	1	1	1	0	0	0	1	0	1	0	1	1	0	0	0	0	1	1	1	0	0	850	61.2	15.8	10.4	99000	0.77	31	8.3	1.51	1
57	2	67	1	1	1	0	0	0	0	0	0	0	0	0	10	3	0	1	1	1	1	0	0	0	1	0	1	0	1	1	0	0	1	0	0	0	0	0	0	7720	74.6	14.7	11.9	135000	0.48	67.8	54.7	1.04	0
58	2	64	2	0	0	0	0	0	0	0	0	0	0	0	10	2	1	0	1	1	1	0	1	0	1	0	1	0	1	1	0	0	1	0	1	1	6	0	0	4910	76.4	18.7	12.1	99000	1.03	90.2	90.3	1.03	0
59	2	74	1	1	1	0	0	0	0	0	0	0	0	1	11	3	0	1	1	1	1	0	1	0	1	0	1	0	1	1	0	0	1	0	1	1	8	0	0	12300	71.1	11.5	11.8	239000	0.43	69.1	63.5	1.13	0
60	2	49	1	1	0	0	0	0	0	0	0	0	0	1	11	3	0	1	1	1	0	0	1	0	1	0	1	0	1	1	0	0	1	0	1	1	5	0	0	9640	77.8	14.9	14.7	106000	1.92	144.4	135.4	1.03	0
61	2	80	2	1	1	1	1	0	0	0	0	0	0	0	11	3	0	1	1	0	1	0	1	0	1	0	1	0	1	1	0	0	1	0	1	1	3	0	0	5370	77.7	4.2	12.5	154000	0.42	43.2	14.7	0.94	0
62	2	75	2	1	1	1	1	0	0	0	0	0	0	0	11	3	0	1	1	1	1	1	0	1	1	0	1	1	1	1	0	0	0	0	1	1	6	0	0	10790	89	12.4	11.8	177000	1.78	123.3	95.7	1.03	0
63	2	85	2	1	0	0	0	0	0	0	0	0	0	0	11	3	0	1	1	0	1	0	0	0	1	0	1	1	1	1	0	0	1	0	0	0	12	1	0	8720	75.3	6.3	12.1	251000	0.97	700.2	391.9	1.08	0
64	2	70	1	1	1	1	0	0	0	0	0	0	0	0	11	3	0	1	1	0	1	0	1	0	0	0	0	1	1	0	0	0	1	0	1	1	7	0	0	8550	87.3	6	14.3	97000	0.69	63.5	25.3	1.21	0
65	2	60	2	1	0	0	1	0	0	0	0	0	0	0	11	3	0	1	1	0	1	0	0	0	1	0	0	0	0	0	0	0	1	0	1	1	4	0	0	10480	87.1	27.5	11.2	217000	0.68	232	226	1.19	0
66	2	52	2	0	1	0	0	0	0	0	0	0	0	0	11	3	0	1	1	1	1	1	0	0	1	0	1	0	1	1	0	0	0	0	1	1	5	0	0	910	56	8.7	9.3	48000	1.26	105.9	67.5	1.25	0
67	2	55	2	1	0	1	1	0	1	0	0	0	0	1	11	2	1	0	1	1	1	0	1	0	1	1	1	0	1	1	0	0	1	0	1	1	7	0	0	11250	84.2	11.1	13.3	145000	0.89	54.2	32.7	1.08	0
68	2	57	2	0	0	0	0	0	0	0	0	0	0	0	11	3	0	1	1	1	1	1	1	0	1	1	1	0	1	1	0	1	1	0	1	1	0	0	0	10270	74.3	8.4	15.4	109000	0.51	100.7	109.6	1.13	0
69	2	72	2	1	1	0	1	0	1	0	0	0	0	0	11	3	0	1	1	1	1	0	0	0	1	0	0	0	0	0	0	0	1	0	1	1	3	0	0	8470	78	11.3	11.1	71000	0.58	219.4	187.7	1.2	0
70	2	75	1	1	1	0	1	0	0	0	0	0	0	0	11	3	0	1	0	1	1	0	0	0	1	0	1	0	1	1	0	0	1	0	0	0	10	0	0	12170	78.1	11.9	15.5	106000	0.82	69.3	26.5	1.02	0
71	2	82	2	1	1	1	1	0	0	0	0	0	0	0	11	2	1	0	1	0	1	0	0	0	0	0	0	0	0	0	0	0	1	0	1	1	2	0	0	4370	79.4	8.2	11.5	106000	1.1	59.4	32.3	1.04	0
72	2	81	2	1	0	0	1	0	0	0	0	0	0	0	11	3	0	1	1	1	1	1	0	0	1	0	1	0	1	1	0	0	1	0	1	1	7	0	0	10040	82.4	26.3	10.2	123000	0.49	205.2	107.1	1.04	0
73	2	89	2	1	1	0	0	0	0	0	0	0	0	0	11	3	0	1	1	1	1	0	0	0	1	0	0	1	1	0	0	0	0	0	1	1	2	0	0	12650	61.2	16.7	13.1	154000	0.62	51.3	33.1	1.06	0
74	2	58	2	1	1	0	0	0	0	0	0	0	0	0	11	3	0	1	1	1	1	1	1	0	1	0	1	0	1	1	0	1	1	0	0	0	4	0	0	4070	72	5	13.1	156000	0.4	74.4	63.5	0.96	0
75	2	77	1	1	1	0	0	0	0	0	0	0	0	0	11	3	0	1	1	1	0	0	0	0	1	0	0	0	0	0	0	0	1	0	1	1	4	0	0	14200	88.4	19.4	13.8	101000	0.7	73.6	52	0.97	0
76	2	71	2	0	0	0	0	0	0	0	0	0	0	0	11	3	0	1	0	1	1	0	1	0	1	0	1	0	1	1	0	0	1	0	1	1	4	0	0	2580	66.3	21.4	12.2	96000	0.8	39.7	19.5	1.21	0
77	2	64	1	1	1	1	1	1	0	0	0	0	0	1	11	3	0	1	1	1	1	1	1	1	1	0	1	0	1	1	0	0	0	0	1	1	8	0	0	1590	66.7	10.8	9.1	108000	0.39	38.9	39.4	1.13	0
78	2	70	1	1	1	0	0	1	0	0	0	0	0	0	11	3	0	1	1	0	1	0	0	0	1	0	0	1	1	0	0	0	1	0	1	1	4	0	0	4460	79.6	11.1	12.8	111000	1	156.3	39.1	1.2	0
79	2	68	1	1	0	1	1	0	0	0	0	0	0	0	12	2	1	0	1	1	1	0	1	0	1	0	0	1	1	0	0	0	1	0	0	0	5	0	0	12050	69.9	20.9	15.7	214000	0.65	100.6	85.8	1.03	0
80	2	56	2	1	1	1	1	0	0	0	0	0	0	0	10	3	0	1	1	0	1	0	0	0	0	0	1	1	1	1	0	0	1	0	1	1	7	0	0	11530	63.4	15.6	12.4	220000	2.09	180.6	186.3	0.91	0
81	2	61	2	1	0	0	0	0	0	0	0	0	0	0	10	3	0	1	1	1	1	0	1	0	1	0	1	0	1	1	0	0	1	0	0	0	0	0	0	4540	76.4	15.6	14.7	161000	0.66	122.7	66	1.07	0
82	2	69	2	1	0	0	0	0	0	0	0	0	0	0	10	3	0	1	1	1	1	0	1	0	0	0	1	0	1	1	0	0	1	0	1	1	7	0	0	3150	84.4	15.6	13.1	144000	0.48	169.9	117.3	1.04	0
83	2	80	1	0	1	0	0	0	0	0	0	0	0	0	10	3	0	1	1	1	1	0	0	1	1	0	1	0	1	1	0	0	0	0	1	1	6	0	0	9880	49.1	9.9	15.9	24000	2.47	269.3	252	1.2	0
84	2	67	1	1	1	0	1	0	0	0	0	0	0	0	10	3	0	1	1	1	1	0	1	0	0	0	1	0	1	1	0	0	1	0	0	0	3	0	0	5420	83.3	34.7	12.2	210000	0.29	82.1	123.8	1.08	0
85	2	73	1	1	0	1	1	0	0	0	0	0	0	1	10	3	0	1	1	0	1	0	0	0	1	0	0	0	0	0	0	0	1	0	1	1	3	0	0	4250	97.3	8.7	12.2	72000	0.82	55.6	52.7	1.07	0
86	2	76	1	1	0	1	1	0	1	0	0	0	0	0	10	2	1	0	1	1	1	0	1	0	1	0	0	1	1	0	0	0	1	0	0	0	29	1	1	7370	67	5.8	11	85000	0.83	207.7	171.7	0.98	0
87	2	60	1	1	0	0	0	0	0	1	0	0	0	0	10	3	0	1	1	1	1	0	0	0	1	0	1	0	1	1	0	0	1	0	1	1	0	0	0	4270	85.4	20.6	15.6	143000	0.37	97	89.2	1.04	0
88	2	80	1	1	0	0	1	0	1	0	0	0	1	0	10	3	0	1	1	1	1	0	1	1	1	0	1	0	1	1	0	0	1	0	1	1	7	1	0	10860	63.2	6.9	11.3	73000	0.83	95.6	82.9	1.19	0
89	2	48	1	0	0	0	0	0	0	0	0	0	0	0	10	2	1	0	1	1	0	0	0	0	0	0	0	0	0	0	0	0	1	0	1	1	0	0	0	5250	74.3	22.7	14.2	180000	0.4	36.9	27.2	1.28	0
90	2	61	1	0	0	0	0	0	0	0	0	0	0	0	10	3	0	1	1	1	1	0	1	0	1	0	1	0	1	1	0	0	1	0	1	1	0	0	0	3540	75.9	14.7	17.8	101000	0.92	80.4	81.7
91	2	81	2	1	0	0	1	0	0	0	0	0	0	0	10	3	0	1	1	1	1	0	1	0	1	0	0	0	0	0	0	0	1	0	1	1	6	0	0	5940	75.6	14	11.6	147000	1.93	80.8	48.3	1.13	0
92	2	71	2	1	1	1	1	0	0	0	0	0	0	0	10	3	0	1	1	1	1	0	1	0	1	0	1	0	1	1	0	0	1	0	1	1	6	0	0	9690	82.3	11.5	12.3	118000	0.39	95.5	46.8	1.2	0
93	2	77	2	1	0	0	0	0	0	0	0	0	0	0	10	2	1	0	1	1	1	0	1	0	1	0	1	0	1	1	1	0	1	0	2	2	4	0	0	8700	79.8	10.6	15.3	127000	0.75	42	31.1	1.02	0
94	2	76	2	1	1	0	0	0	0	0	0	0	0	0	10	2	1	0	1	1	1	0	1	0	1	1	0	0	0	0	0	0	1	0	1	1	6	0	0	6450	53.3	9.3	12	57000	0.46	372.7	159.3	0.96	0
95	2	69	1	1	0	0	1	0	0	0	0	0	0	0	10	3	0	1	1	1	1	0	1	1	1	0	1	0	1	1	0	0	1	2	0	2	9	1	0	5910	84.4	21	11.1	84000	0.3	164.4	130	0.9	0
96	2	89	1	0	0	0	0	0	0	0	0	0	0	0	10	3	0	1	1	0	1	0	0	0	1	0	0	0	0	0	0	0	0	0	1	1	8	0	0	6730	75.4	7.1	15.8	147000	0.94	27.3	24	1.04	0
97	2	76	2	0	0	0	0	0	0	0	0	0	0	0	10	3	0	1	1	0	1	0	0	1	1	0	0	1	1	0	0	0	1	0	1	1	35	1	0	5370	63.2	13.8	11.3	171000	0.2	81.7	44.8	1.02	0
98	2	64	1	0	1	0	0	0	0	0	0	0	0	0	10	2	1	0	1	1	1	1	1	0	1	0	1	0	1	1	0	0	1	0	1	1	5	0	0	8570	86.6	22.1	16.9	99000	0.37	76.4	58.9	0.96	0
99	2	75	2	1	1	0	1	0	0	0	0	0	0	0	10	3	0	1	0	0	1	0	0	0	1	0	0	0	0	0	0	0	1	0	2	2	17	1	0	14070	82.7	5.5	14.4	120000	0.88	96.2	50.7	1.48	1
100	2	75	1	0	1	0	0	0	0	0	0	0	0	0	10	3	0	1	1	0	0	1	1	1	1	0	0	0	0	0	0	0	0	0	0	0	5	0	0	13010	75.9	7.8	14.4	143000	0.74	102.9	90.7	1.21	0
101	2	75	2	1	1	1	1	0	0	0	0	0	0	0	10	2	1	0	1	1	1	0	0	0	1	0	1	0	1	1	0	0	1	2	0	2	4	0	0	8340	75.3	11.3	12.2	164000	0.39	52	30.5	1	0
102	2	76	2	0	1	0	0	0	0	0	0	0	0	0	10	3	0	1	1	1	1	0	1	0	1	0	1	0	1	1	0	0	1	0	1	1	3	0	0	5860	80.8	15.4	13.4	143000	0.49	74.6	47.6	1.05	0
103	2	91	1	1	1	0	1	0	0	0	0	0	0	0	11	3	0	1	1	1	1	0	0	1	1	0	0	0	0	0	0	0	0	0	1	1	6	0	0	6160	70.5	9.9	11.3	60000	0.61	44.8	33.5	1.04	0
104	2	62	2	1	0	1	1	0	0	0	0	0	0	0	11	3	0	1	1	1	1	0	0	0	0	0	0	0	0	0	0	0	1	0	1	1	1	0	0	3630	80	16.8	12.2	169000	0.32	60.2	42.1	1.04	0
105	2	75	2	1	0	1	0	0	0	0	0	0	0	0	11	2	1	0	1	1	1	0	1	0	1	0	0	0	0	0	0	0	1	0	1	1	3	0	0	10680	81.9	9.8	11.8	178000	0.55	26.6	47.1	1.05	0
106	2	73	2	0	0	0	0	0	0	0	0	0	0	0	11	3	0	1	1	0	0	0	1	0	1	0	0	0	0	0	0	0	0	0	1	1	5	0	0	10050	67.8	9.2	13	164000	0.39	46.4	27.3	1.01	0
107	2	73	1	1	1	0	0	0	0	0	0	0	0	0	11	3	0	1	1	0	0	0	1	0	1	0	0	0	0	0	0	0	1	0	1	1	2	0	0	5530	65.5	19.3	13.6	184000	0.38	62.8	35	0.96	0
108	2	47	2	0	0	0	0	0	0	0	0	0	0	0	11	2	1	0	1	1	1	1	1	0	0	0	1	0	1	1	0	0	1	0	1	1	4	0	0	6850	77.7	20.7	13.9	119000	0.43	101.7	96	1.11	0
109	2	56	2	1	0	1	1	0	0	0	0	0	0	1	11	3	0	1	1	1	1	1	1	0	1	0	1	0	1	1	0	0	0	0	1	1	4	0	0	13030	65.4	11.7	12.5	222000	0.84	48.1	45.2	1.07	0
110	2	80	1	1	1	0	0	0	0	0	0	0	0	1	11	3	0	1	1	1	1	1	1	0	1	0	0	0	0	0	0	0	0	0	0	0	5	0	0	3870	85.1	18.9	12.9	80000	1.7	100	51.2	0.95	0
111	2	76	2	1	0	0	1	1	0	0	0	0	0	0	11	3	0	1	1	1	1	0	1	0	1	0	0	1	1	0	0	0	1	0	0	0	6	0	0	10320	85.1	6.1	14.6	141000	1.73	284.5	174.5	1.51	1
112	2	62	2	0	0	0	0	0	0	0	0	0	0	0	11	3	0	1	1	1	1	1	0	0	1	0	1	0	1	1	0	0	1	0	0	0	5	0	0	5520	89.3	5.3	11.5	101000	1.14	117.4	150.1	1.04	0
113	2	86	2	1	0	0	1	0	0	0	0	0	0	0	11	3	0	1	0	1	1	0	1	1	1	0	1	1	1	1	0	0	0	0	0	0	13	0	0	7560	71.6	18.1	9.6	32000	0.32	105.4	57.3	1.71	1
114	2	77	2	1	0	1	0	0	0	0	0	0	0	0	11	2	1	0	1	1	1	1	1	0	1	0	1	0	1	1	0	0	1	0	1	1	4	0	0	4020	81.8	10.7	13.4	105000	1.26	137	114	1.07	0
115	2	68	2	1	0	1	1	0	0	0	0	0	0	0	11	2	1	0	1	1	1	0	1	1	1	0	0	0	1	0	0	1	1	0	1	1	7	0	0	6700	75.2	14.5	11.8	208000	0.95	61.3	58.3	1.13	0
116	2	69	1	1	1	0	1	0	0	0	0	0	0	0	11	3	0	1	1	1	1	0	1	0	1	0	1	0	1	1	0	0	0	0	1	1	5	0	0	24010	89.4	4.7	13.3	151000	0.58	42.8	30	1.12	0
117	2	70	1	1	1	0	0	1	0	0	0	0	0	1	11	3	0	1	0	0	0	0	0	0	1	0	0	0	1	0	1	0	1	0	1	1	22	0	0	2850	76.8	8.8	13.9	57000	2.97	145.5	146.5	0.91	0
118	2	66	1	1	0	1	1	0	0	0	0	0	0	0	11	3	0	1	1	1	1	1	0	0	1	0	0	0	0	0	0	0	1	0	1	1	3	0	0	5290	82.6	8.5	12.9	134000	1	142.6	150.3	1.04	0
119	2	87	2	1	1	0	1	0	0	0	0	0	0	1	11	3	0	1	1	1	1	0	1	1	1	0	1	0	1	1	0	0	1	0	1	1	6	0	0	10100	89.8	5.3	9.7	91000	0.48	67	38.8	1.12	0
120	2	66	1	1	1	1	0	0	1	0	0	0	0	0	11	3	0	1	1	1	1	1	1	0	1	0	1	0	1	1	0	0	1	0	1	1	7	0	0	7750	81.4	11.2	14.4	71000	0.78	59.6	41.8	1.19	0
121	2	86	1	1	1	0	1	0	0	0	1	0	0	0	11	3	0	1	1	1	1	0	1	0	1	0	1	0	1	1	0	0	1	0	1	1	3	0	0	11630	85.6	5.2	10.3	233000	0.63	52.1	35.3	1.03	0
122	2	48	2	0	0	0	0	0	0	0	0	0	0	0	11	3	0	1	1	1	1	1	1	0	1	0	1	0	1	1	0	0	1	2	0	2	4	0	0	3400	57.9	29.4	12.5	96000	0.47	210	143	1.11	0
123	2	64	1	1	0	0	1	0	0	0	0	0	0	0	11	2	1	0	1	1	1	0	0	1	0	0	0	0	0	0	0	0	1	0	0	0	67	1	0	7200	84.4	8.6	13.6	146000	2.05	273.9	331.6	1.04	0
124	2	82	2	1	0	0	1	0	0	0	0	0	0	0	11	3	0	1	0	0	1	0	0	0	0	0	0	1	1	0	0	0	0	0	1	1	16	0	0	5220	47.3	42	11.6	107000	1.29	33	19	0.97	0
125	2	77	1	1	1	0	1	0	0	0	0	0	0	0	10	3	0	1	1	1	1	0	0	1	1	0	0	1	1	0	0	0	0	0	1	1	18	1	0	14120	77.4	8.3	14.3	30000	1.95	175.7	92.9	0.96	0
126	2	57	1	0	0	0	0	0	0	0	0	0	0	0	10	2	1	0	1	1	0	0	0	0	0	1	0	0	0	0	0	0	1	0	1	1	7	0	0	7600	75.5	13.1	13.3	141000	0.95	208.6	134.5	1.01	0
127	2	19	1	0	0	0	0	0	0	0	0	0	0	0	10	3	0	1	1	1	1	1	0	0	1	0	0	0	1	0	0	1	0	0	1	1	7	0	0	8000	67.2	19.9	13.9	141000	0.74	827.8	537.6	1.01	0
128	2	68	2	1	0	0	1	0	0	0	0	0	0	0	10	3	0	1	1	1	0	1	1	0	1	0	0	0	0	0	0	0	1	0	1	1	8	0	0	14380	85.7	7	13.2	116000	0.93	126	170	0.97	0
129	2	65	2	1	0	1	1	0	1	0	0	0	0	0	10	3	0	1	1	1	0	0	0	0	0	0	1	0	1	1	0	0	1	0	1	1	10	0	0	4630	82.1	10.1	11	172000	0.41	54.4	50.6	0.9	0
130	2	77	2	1	1	0	1	0	0	0	0	0	0	0	10	3	0	1	1	0	0	0	0	0	0	0	0	1	1	0	1	0	0	0	0	0	10	0	0	15940	88.8	5.6	9.3	52000	0.47	70.6	24.3	0.97	0
131	2	75	1	0	1	0	0	0	0	0	0	0	0	0	10	3	0	1	1	1	1	0	0	0	0	0	0	0	0	0	0	0	1	0	0	0	11	0	0	6990	70.2	16.5	12.8	190000	0.55	91.4	54.2	1.1	0
132	2	80	2	1	1	0	1	0	0	0	0	0	0	0	10	3	0	1	1	0	0	1	1	0	1	0	0	0	0	0	0	0	1	0	2	2	28	0	0	10350	89.4	4.6	8.9	78000	1.02	111.2	84.4	0.87	0
133	2	75	2	1	0	0	0	0	0	0	0	0	0	0	10	3	0	1	1	0	1	0	0	0	1	0	0	0	0	0	0	0	1	0	1	1	8	0	0	9700	84.1	7.4	11.3	119000	0.86	56.1	42.6	1.22	0
134	2	80	2	1	1	0	1	0	0	0	0	0	0	0	10	3	0	1	1	1	1	1	1	1	1	1	0	0	1	0	0	1	0	0	1	1	12	0	0	8390	74.1	13.7	10.9	39000	1.13	114.1	69.3	1.07	0
135	2	83	2	0	1	0	0	0	0	0	0	0	0	0	10	3	0	1	0	0	0	0	0	0	0	0	0	0	0	0	0	0	1	0	1	1	8	0	0	5900	78.4	13	14.5	150000	1.51	398	171.5	1.07	0
136	2	61	2	1	0	0	0	0	0	0	0	0	0	0	10	3	0	1	1	1	1	0	0	0	0	0	0	0	1	0	1	0	1	0	1	1	5	0	0	5250	77	12.7	12.5	128000	0.52	49.4	40.1	0.9	0
137	2	71	2	1	1	0	1	0	0	0	0	0	0	0	10	3	0	1	1	1	1	0	0	0	0	0	0	0	0	0	0	0	1	0	1	1	12	0	0	11230	83.1	10	10.4	229000	0.39	56.8	42.5	1.04	0
138	2	78	1	0	1	0	0	0	0	0	0	0	0	0	10	3	0	1	1	1	1	0	0	0	1	0	1	0	1	1	0	0	1	0	1	1	4	0	0	2670	81.1	14.4	13.5	73000	0.93	72.5	36.8	1.02	0
139	2	55	2	0	1	0	0	0	0	0	0	0	0	0	10	3	0	1	1	1	1	0	0	0	0	0	1	0	1	1	0	0	1	0	1	1	7	0	0	8380	72.6	13	12.5	141000	0.73	296.1	149	1.08	0
140	2	70	1	1	1	0	0	1	0	0	0	0	0	0	10	3	0	1	1	0	1	0	0	0	0	0	0	1	1	0	0	0	1	0	0	0	30	1	0	18610	72.2	13.8	14.5	221000	0.4	32.4	24	0.92	0
141	2	74	1	1	1	1	1	0	0	0	0	0	0	0	10	3	0	1	1	1	1	1	1	1	1	0	0	0	0	0	0	0	1	0	1	1	17	0	0	12390	85	7.4	12.6	130000	0.8	86.2	57.9	1.03	0
142	2	59	1	1	0	0	1	0	0	0	0	0	0	0	11	3	0	1	1	1	1	0	1	0	0	0	0	0	0	0	0	0	1	0	0	0	10	1	0	23100	83.2	4.9	12	274000	0.81	57.2	46.1	0.95	0
143	2	65	2	1	1	1	0	0	0	0	0	0	0	0	11	3	0	1	1	1	1	0	1	0	1	0	0	0	0	0	0	0	1	0	0	0	8	0	0	8950	82	9.8	10.4	99000	0.61	120.1	164.6	1.02	0
144	2	63	2	1	0	1	1	0	0	0	0	0	0	0	11	2	1	0	1	0	1	0	1	0	1	0	0	0	0	0	0	0	1	0	1	1	7	0	0	10270	76.7	12.9	13.6	106000	0.55	162.2	179.8	0.97	0
145	2	92	1	1	0	0	1	0	0	0	0	0	0	0	11	3	0	1	1	1	1	0	1	1	1	0	0	0	0	0	0	0	1	0	1	1	8	0	0	23060	91.9	3.6	8.3	102000	0.82	86.5	76.8	1.11	0
146	2	78	2	1	0	0	1	0	0	0	0	0	0	0	11	3	0	1	1	1	1	1	1	0	1	0	0	0	0	0	0	0	1	0	0	0	7	0	0	15180	78.1	11.5	12.7	129000	0.47	48.3	65	1.04	0
147	2	78	2	1	0	1	1	0	0	0	0	0	0	0	11	3	0	1	1	0	1	0	0	0	0	0	0	0	0	0	0	0	1	0	1	1	5	0	0	3380	64.8	22	10.2	96000	0.7	47.1	11.7	1.05	0
148	2	79	1	1	1	1	1	0	0	0	0	0	0	0	11	3	0	1	1	0	1	0	1	0	1	0	1	0	1	1	0	0	1	0	1	1	9	0	0	7890	64.5	19	12	27000	1.4	163.5	144.1	1.18	0
149	2	66	2	1	1	0	1	0	0	0	0	0	0	0	11	3	0	1	1	0	0	0	1	0	1	0	0	0	0	0	0	0	1	0	1	1	6	0	0	5610	72.6	17.6	9	158000	0.53	34.3	18.2	1.1	0
150	2	56	2	1	1	1	0	0	0	0	0	0	0	0	11	3	0	1	1	1	1	0	0	0	0	0	0	0	0	0	0	0	1	0	1	1	5	0	0	5120	72.2	16.2	14	139000	0.5	50.8	63.6	1	0
151	2	74	1	1	0	0	1	0	0	0	0	0	0	0	11	3	0	1	1	0	1	0	0	1	0	0	1	0	1	1	0	0	1	0	0	0	5	0	0	8210	71.3	17.4	14.2	85000	0.7	141.7	107.9	1.04	0
152	2	71	2	0	0	1	1	0	0	0	0	0	0	0	11	3	0	1	0	0	0	0	0	0	1	0	0	1	1	0	1	0	0	0	1	1	12	1	1	14090	90.5	3.4	10.2	165000	1.65	119.8	163.7	1.03	0
153	2	82	2	0	1	0	0	0	0	0	0	0	0	0	11	3	0	1	1	1	1	0	0	0	1	0	0	0	0	0	0	0	1	0	1	1	1	0	0	7720	67.7	20.5	12.1	130000	0.43	58.7	27.3	0.97	0
154	2	55	2	1	0	1	0	0	0	0	0	0	0	0	11	3	0	1	1	1	1	1	1	0	1	0	0	0	0	0	0	0	1	0	1	1	5	0	0	11210	78.1	13.1	13	219000	0.99	42.8	64	1.06	0
155	2	88	2	1	1	0	1	1	0	0	0	0	0	0	11	3	0	1	1	1	1	1	0	0	1	0	1	1	1	1	0	0	1	0	1	1	18	0	0	19270	91.1	3.4	12	185000	0.48	89.7	53.2	0.94	0
156	2	89	2	1	1	0	1	0	0	0	0	0	0	0	11	3	0	1	1	0	1	0	0	1	0	0	0	0	0	0	0	0	1	0	1	1	6	0	0	6310	85.5	9.2	9.6	161000	0.42	329.6	186.6	0.87	0
157	2	49	2	0	1	0	0	0	0	0	0	0	0	0	11	2	1	0	1	1	1	0	0	0	0	0	0	0	0	0	0	0	1	0	1	1	7	0	0	5430	65.9	19.2	12.4	180000	0.53	80.6	69.4	0.99	0
158	2	78	1	1	0	0	0	0	0	0	0	0	0	0	11	3	0	1	1	0	1	0	0	1	0	0	0	1	1	0	0	0	1	0	1	1	1	1	1	12400	78.1	13.8	9.9	43000	1.25	345.6	14.9	1.1	0
159	2	81	1	1	1	1	1	0	0	0	0	0	0	0	11	3	0	1	1	1	0	0	0	0	1	0	1	0	1	1	0	0	0	0	1	1	7	0	0	8460	61.9	22.7	13.5	122000	0.69	25.4	29.9	0.98	0
160	2	54	1	1	0	0	0	0	0	0	0	0	0	0	12	3	0	1	1	1	1	0	0	0	0	0	0	0	0	0	0	0	1	0	0	0	4	0	0	9430	76.5	13.3	15	210000	0.86	81.3	79.5	1.03	0
161	2	58	2	0	0	0	0	0	0	0	0	0	0	0	11	3	0	1	1	1	1	0	1	0	1	0	1	0	1	1	0	0	1	0	1	1	9	0	0	4040	69	20.3	13.4	139000	0.96	177.1	193.5	0.95	0
162	2	57	2	0	1	0	0	0	0	0	0	0	0	0	11	3	0	1	1	1	1	1	1	1	1	1	1	0	1	1	0	0	1	0	1	1	5	0	0	8410	51	31.2	13.3	120000	0.94	76.4	90.7	1.06	0
163	2	53	1	0	0	0	0	0	0	0	0	0	0	0	11	3	0	1	1	1	1	1	1	0	1	0	1	0	1	1	0	0	1	0	1	1	7	0	0	5990	73.6	14	12.6	134000	0.88	266.5	239.7	1.04	0
164	2	61	2	0	0	0	0	0	0	0	0	0	0	0	11	2	1	0	1	1	0	1	1	1	1	0	0	0	1	0	0	1	1	0	1	1	6	0	0	10060	83.6	5.8	11.2	141000	0.76	57.9	34.9	1.1	0
165	2	65	2	1	1	0	1	0	0	0	0	0	0	0	11	3	0	1	1	1	1	0	0	0	1	0	1	0	1	1	1	0	1	0	0	0	2	0	0	10300	72.5	13.6	13.1	88000	1.01	168.7	156.6	1.02	0
166	2	83	2	1	0	1	1	0	0	0	0	0	0	0	11	3	0	1	1	0	0	0	0	0	1	0	0	0	0	0	0	0	1	0	1	1	7	0	0	8790	89.7	4.1	9.8	107000	0.81	75.6	37.4	1.22	0
167	2	86	1	1	1	1	0	0	0	0	0	0	0	0	11	3	0	1	1	0	0	0	1	1	1	1	1	1	1	1	0	1	1	0	0	0	13	1	1	6210	51.7	32.8	13	24000	0.79	193	70.8	0.9	0
168	2	61	2	0	0	0	0	0	0	0	0	0	0	0	11	3	0	1	1	1	1	1	1	0	1	0	1	0	1	1	0	0	1	0	1	1	1	0	0	5660	72.8	15.5	12.7	149000	0.89	237.4	209.1	0.96	0
169	2	62	2	1	0	0	1	0	0	0	0	0	0	0	11	3	0	1	1	0	1	0	1	0	1	0	1	0	1	1	0	0	0	0	1	1	3	0	0	4070	86.3	7.9	11.6	111000	1.09	46.2	28.2	1.1	0
170	2	89	2	0	1	0	0	0	0	0	0	0	0	0	11	1	0	1	1	0	1	1	1	1	1	0	0	0	0	0	0	0	1	0	2	2	1	0	1	13800	92.4	3.4	11	145000	0.68	52.5	33.5	1.14	0
171	2	81	2	0	1	0	0	0	0	0	0	0	0	0	11	3	0	1	1	1	1	0	1	0	1	0	1	0	1	1	0	0	1	0	1	1	5	0	0	26330	85.5	4.5	11.2	119000	0.85	163	52.2	1.12	0
172	2	56	2	1	0	1	0	0	0	0	0	0	0	0	11	1	0	1	1	1	0	1	1	1	1	0	1	0	1	1	0	0	1	2	0	2	7	0	0	2460	57.9	24.4	13	75000	0.83	119.6	100.1	1.04	0
173	2	52	1	0	1	0	0	0	0	0	0	0	0	0	11	3	0	1	1	1	1	0	1	0	0	0	0	0	0	0	0	0	1	0	0	0	3	0	0	5850	79.7	9.9	10.9	108000	1.08	117.3	103.4	1.22	0
174	2	59	1	0	0	0	0	0	0	0	0	0	0	0	11	3	0	1	1	1	1	1	1	0	1	0	1	0	1	1	1	0	1	0	0	0	4	0	0	4920	62.3	23.7	14.9	127000	0.8	44.4	30.6	1.17	0
175	2	54	2	1	0	0	0	0	0	0	0	0	0	0	12	3	0	1	1	0	1	0	0	0	1	0	1	0	1	1	0	0	1	0	1	1	4	0	0	8570	47.2	40.3	12.7	156000	0.59	82.5	106	1	0
176	2	76	2	1	0	0	0	0	0	0	0	0	0	1	11	2	1	0	1	1	1	0	1	0	1	0	1	0	1	1	0	0	1	0	1	1	6	0	0	12360	86.2	8.6	12.5	163000	1.53	74.4	40.8	0.99	0
177	2	69	2	1	0	1	1	0	0	0	0	0	0	0	10	3	0	1	1	0	0	0	1	0	0	0	0	0	0	0	0	0	0	0	1	1	6	0	0	9210	70.6	16.8	13	159000	1.26	331.7	147.9	1.07	0
178	2	84	2	0	0	0	0	0	0	0	0	0	0	0	10	3	0	1	0	1	1	0	0	0	1	0	1	0	0	1	0	0	0	0	1	1	16	0	0	12000	69.6	13.1	12.8	115000	0.66	92.2	70.6	0.91	0
179	2	67	2	0	0	0	0	0	0	0	0	0	0	0	10	3	0	1	1	0	1	1	1	1	1	0	1	0	1	1	1	0	1	0	1	1	7	0	0	6880	70.2	14.5	11.1	114000	0.84	122.1	95	0.98	0
180	2	61	1	1	1	1	0	0	0	0	1	0	0	0	11	3	0	1	1	0	1	1	1	0	1	0	1	0	1	1	0	0	1	0	0	0	5	0	0	11850	86.2	8.1	11.2	107000	1.08	60.6	53	0.88	0
181	2	60	2	0	1	0	0	0	0	0	0	0	0	0	10	3	0	1	1	1	1	0	1	1	1	0	1	0	1	1	0	0	1	0	1	1	6	0	0	4270	58.6	18.5	11.6	145000	0.85	875.8	393.7	1.02	0
182	2	72	2	0	1	0	0	0	0	0	0	0	0	0	10	3	0	1	1	1	1	1	1	0	1	0	1	0	1	1	0	0	1	0	1	1	5	0	0	6550	73	14	13.9	108000	1.62	113	98.7	1.01	0
183	2	66	2	1	0	0	1	0	0	0	0	0	0	0	10	2	1	0	1	1	1	0	1	1	1	1	1	0	1	1	0	0	1	0	0	0	4	0	0	9510	78	13.6	13.7	119000	1.16	111	136	1.05	0
184	2	63	2	0	0	0	0	0	0	0	0	0	0	0	11	2	1	0	1	1	1	1	1	0	0	0	1	0	1	1	0	0	1	0	1	1	7	0	0	15720	64.1	21.8	14.4	118000	1.23	184.1	131.4	1.01	0
185	2	59	2	1	0	0	1	0	0	1	0	0	0	0	10	3	0	1	1	0	1	0	1	0	1	0	1	0	1	1	0	0	1	0	1	1	4	0	0	4670	64.7	15.7	14	66000	0.93	87.1	66.9	1.02	0
186	2	80	1	1	0	1	0	0	0	0	0	0	0	1	10	3	0	1	1	0	1	0	0	0	1	0	1	0	1	1	0	0	1	0	0	0	14	0	0	6080	57.3	27	11.8	120000	0.71	35.7	29.8	0.32	0
187	2	66	2	1	0	1	1	0	0	0	0	0	0	0	10	3	0	1	1	1	1	0	1	0	1	0	0	0	0	0	0	0	1	0	1	1	4	0	0	16340	74.1	9.1	14.6	189000	1.21	50.3	25.2	1.16	0
188	2	74	2	0	1	0	0	0	0	0	0	0	0	0	10	3	0	1	1	1	1	1	1	0	1	0	1	0	1	1	0	0	0	0	1	1	4	0	0	6640	72.5	15.6	14.9	82000	1.41	95.7	51.8	0.88	0
189	2	60	2	1	0	0	0	0	0	0	0	0	0	1	10	2	1	0	1	1	1	0	1	1	1	0	1	0	0	1	0	0	1	0	1	1	5	0	0	2380	71.5	14.1	12.5	89000	0.43	62.5	43.6	0.98	0
190	2	78	1	1	1	0	0	0	0	0	0	0	0	1	10	3	0	1	0	1	1	0	0	1	1	0	1	1	1	1	0	0	1	0	1	1	19	0	0	6370	72.7	12.7	8.5	57000	2.04	200.3	63.5	0.99	0
191	2	63	2	1	1	1	0	0	0	0	0	0	0	0	10	3	0	1	1	1	1	0	0	1	1	0	1	0	1	1	0	0	1	0	1	1	2	0	0	18260	85.6	6.7	11.4	122000	1.16	194	154	1.17	0
192	2	80	2	1	0	1	1	0	0	0	0	0	0	0	10	3	0	1	1	1	0	0	0	0	1	0	0	1	1	0	0	0	1	0	0	0	8	0	0	18530	89.2	4.8	12.1	111000	0.85	103	70.3	1.14	0
193	2	81	1	1	0	1	0	1	1	0	0	0	0	0	10	3	0	1	1	1	1	0	0	0	0	1	1	1	1	1	0	1	1	0	1	1	9	0	0	16730	87.2	4.9	12.6	84000	3.13	133	78.8	4.09	1
194	2	64	2	0	1	0	0	0	0	0	0	0	0	0	10	3	0	1	1	0	1	0	1	0	0	0	1	0	1	1	1	0	1	0	1	1	6	0	0	8460	84.2	9.1	14	126000	0.49	90	56.3	0.98	0
195	2	71	2	0	0	0	1	0	0	0	0	0	0	0	10	3	0	1	1	0	1	0	0	0	1	0	1	0	1	1	1	0	1	0	1	1	5	0	0	13590	75.9	13.3	11.5	132000	0.82	90.7	86.1	1.1	0
196	2	79	2	1	0	0	0	0	0	0	0	0	0	0	10	3	0	1	1	1	1	0	1	0	1	0	1	1	0	1	0	1	1	0	1	1	31	0	0	23740	82.7	10.5	8.8	81000	1.9	117	79.2	1.01	0
197	2	75	2	1	1	1	1	0	0	0	0	0	0	0	10	3	0	1	1	1	1	0	1	0	1	0	1	0	1	1	0	1	1	0	1	1	6	0	0	12090	83.6	6.7	13.7	125000	0.97	94.6	61.3	0.92	0
198	2	52	2	0	0	0	0	0	0	0	0	0	0	0	10	3	0	1	1	1	1	0	1	0	0	0	1	0	1	1	0	1	1	0	1	1	5	0	0	4370	71.9	16.6	12.5	167000	1.18	55.3	41.4	1.05	0
199	2	55	1	0	0	0	0	0	0	0	0	0	0	0	10	3	0	1	0	0	1	0	0	0	1	0	0	0	0	0	0	0	1	0	0	0	10	0	0	7150	73.1	9	15.9	199000	0.4	48.2	28.2	0.91	0
200	2	53	2	1	0	0	1	1	1	0	0	0	0	0	10	3	0	1	1	0	1	0	1	1	1	0	1	1	1	1	1	1	1	0	1	1	14	0	0	10570	89.3	3.7	12	96000	1.24	110	97.2	1.1	0
201	2	72	1	1	1	1	1	0	0	0	0	0	0	0	10	3	0	1	1	1	1	0	1	0	1	0	0	0	0	0	0	0	1	0	1	1	4	0	0	7300	83.3	7.8	12.8	138000	0.64	39.8	39.8	1.16	0
202	2	77	2	0	1	0	0	0	0	0	0	0	0	0	10	3	0	1	1	0	1	0	1	0	0	0	1	0	1	1	0	0	0	0	1	1	9	0	0	8350	44.5	31.3	11.6	332000	0.29	127	95.1	0.92	0
203	2	60	2	0	1	0	0	0	0	0	0	0	0	0	10	3	0	1	1	1	1	0	1	0	0	0	0	0	1	0	0	0	1	0	0	0	9	0	0	8640	39.5	32.9	10.6	146000	0.36	90.5	66.8	1.15	0
204	2	69	1	1	0	0	1	0	0	0	0	0	0	0	10	3	0	1	1	1	1	1	1	1	1	0	1	0	1	1	0	0	1	0	1	1	11	0	0	4790	51.3	33.5	11.7	279000	0.45	17.8	11.4	0.87	0
205	2	76	2	1	0	1	1	0	0	0	0	0	0	0	11	3	0	1	1	1	1	1	1	1	1	0	0	0	0	0	0	0	1	0	1	1	3	0	0	11590	80.8	9.5	10.3	176000	0.4	38.7	37	1.07	0
206	2	71	1	1	1	0	0	0	0	1	0	0	0	0	11	3	0	1	1	1	1	0	1	0	1	0	1	0	1	1	0	0	1	0	1	1	5	0	0	1550	50.2	28	12.9	34000	0.97	102	35.8	1.18	0
207	2	65	1	0	1	0	0	0	0	0	0	0	0	0	11	3	0	1	1	1	1	1	1	0	1	0	1	0	1	1	0	0	1	0	1	1	9	0	0	10330	65	13.3	12.1	146000	3.59	258	124	0.88	0
[truncated: 10 more columns]
